# Supplementary material for: The α1- and β1-Subunits of Nitric Oxide-Sensitive Guanylyl Cyclase in Pericytes of Healthy Human Dental Pulp
Source: Int J Mol Sci. 2024 Dec 24;26(1):30. doi: 10.3390/ijms26010030 (PMC11720548; doi:10.3390/ijms26010030)
Supplement: Supplementary file 1 [file ijms-26-00030-s001.zip]

Archive with 1 entries (1 files):
- ijms-3352341-supplementary.pdf
